# Supplementary material for: Identification and Expression Analysis of Wnt2 Gene in the Sex Differentiation of the Chinese Soft-Shelled Turtle (Pelodiscus sinensis)
Source: Life (Basel). 2023 Jan 9;13(1):188. doi: 10.3390/life13010188 (PMC9864750; doi:10.3390/life13010188)
Supplement: Supplementary file 1 [file life-13-00188-s001.zip]

Archive with 1 entries (1 files):
- life-2079020-supplementary.pdf
